# Supplementary material for: Global Control of Phosphotransferase System-Mediated Carbon Metabolism by CRP Is Associated with Metabolic Homeostasis and Virulence in Klebsiella pneumoniae
Source: Microorganisms. 2026 Apr 14;14(4):882. doi: 10.3390/microorganisms14040882 (PMC13119289; doi:10.3390/microorganisms14040882)
Supplement: Supplementary file 1 [file microorganisms-14-00882-s001.zip]

Archive with 1 entries (1 files):
- microorganisms-4217959-supplementary.pdf
